# Supplementary material for: Highly Stable Core-Shell Nanocolloids: Synergy between Nano-Silver and Natural Polymers to Prevent Biofilm Formation
Source: Antibiotics (Basel). 2022 Oct 12;11(10):1396. doi: 10.3390/antibiotics11101396 (PMC9598106; doi:10.3390/antibiotics11101396)
Supplement: Supplementary file 1 [file antibiotics-11-01396-s001.zip]

Archive with 1 entries (1 files):
- antibiotics-1960413-supplementary.pdf
